# Supplementary material for: Reference Gene Selection for Quantitative Real-Time PCR Normalization in Larvae of Three Species of Grapholitini (Lepidoptera: Tortricidae)
Source: PLoS One. 2015 Jun 1;10(6):e0129026. doi: 10.1371/journal.pone.0129026 (PMC4450875; doi:10.1371/journal.pone.0129026)
Supplement: S1 Table — (XLSX) [file pone.0129026.s001.xlsx]

## Sheet: Sheet1
Gene	Species	Reference used	Original sequence
actin	Drosophila melanogaster	FBgn0000042	TTTCATATCACTACCGTTTGAGTTCTTGTGCTGTGTGGATACTCCTCCCGACACAAAGCCGCTCCATCAGCCAGCAGTCGTCTAATCCAGAGACACCAAACCGAAAGACTTAATTTATATTTATTTAATTAATTTTAATAAAACACACCAAATGTAAGTAGCTTTCCCCTTCCCAACAACAAAACACCATCGAACCACTCCCACCAAGAAAAAGCAATAATCGAGAAAAGCCGCGGAAAATGTGTGATTTTTTTTGTAAACAAAACATTTTTTTATGTGCCAGTGCTGAAAGTGATCAAAAAATACTAGCCACGAGCTAAAGAGTTATTGTATTGACCAAAACTCCAAAAATACCCAAGTTTGGCCCTAAATTGTCAATCAAAATACCAATAGGTCGAA…
arginine kinase	Epicephala (Glochidion lanceolatum, Glochidion kunstlerianum, Glochidion obscurum, Glochidion littorale, Glochidion lutescens, Phyllanthus marchionicus) Helicoverpa zea, Placidina euryanassa	DQ298891.1; KC912907.1; KC912912.1; KC912911.1; KC912910.1; KC912896.1; HM068068.1; GQ864573	ACTTGGACCCGGCTGGCGAGTTTGTTGTGTCCACCCGTGTGCGCTGCGGCCGCTCCATGGAGGGATACCCCTTCAACCCCTGCCTAACTGAAGCACAGTACAAGGAAATGGAAGAGAAAGTCTCCTCAACACTGTCCGGCCTAGAAGGAGAACTCAAGGGCACATTCTACCCTCTCACTGGTATGTCTAAGGAAACCCAGCAGCAGCTCATCGATGACCATTTCCTCTTCAAGGAAGGTGACCGTTTCCTTCAGGCTGCCAACGCCTGCAGATTCTGGCCCACTGGCCGTGGTATCTACCACAATGAGAACAAGACCTTCCTTGTCTGGTGCAATGAAGAGGACCATCTCCGCCTGATCTCCATGCAGATGGGAGGCGATCTGAAGCAGGTGTACAAGA…
cytochrome oxidasesubunit 1	Cydia pomonella, Rhyacionia leptotubula, Grapholita molesta, Spilonota lechriaspis	NC_020003.2; JX407107.2; NC_019619.1; X028270.1; NC_014806.1; NC_014294.1; HQ116416.1; HQ392511.1; HM204705.1	AAAAAAAGAAATTTTTCTCGTTAATAAATTTACAATTTATCGCTTAATTCTCAGCCATTTTATTAGCGAAAATGATTTTATTCTACAAATCATAAAGATATTGGAACATTATATTTTATTTTTGGTATTTGAGCCGGAATAGTAGGAACTTCTCTAAGATTACTTATTCGAGCAGAGTTAGGAAATCCGGGATCTTTAATTGGTGATGATCAAATTTATAATACTATTGTAACTGCTCATGCTTTTATTATAATTTTTTTTATAGTGATACCTATTATAATTGGTGGATTTGGTAATTGATTAGTACCACTAATATTAGGAGCCCCTGACATAGCTTTTCCTCGAATAAATAATATAAGATTTTGACTATTACCCCCATCTATTATACTTTTAATTTCA…
elongation factor 1-alpha	Epiphyas postvittana	DQ232886.1	ACACGTCGACTCCGGCAAGTCCACCACCACCGGCCACTTGATCTACAAATGCGGTGGTATCGACAAACGTACCATCGAGAAGTTCGAGAAGGAGGCCCAGGAAATGGGTAAGGGCTCCTTCAAGTACGCCTGGGTGTTGGACAAACTGAAGGCTGAGCGCGAGCGTGGTATCACCATCGATATCGCGCTGTGGAAGTTCGAGACTGCCAATACTACGTGACCATCATCGATGCCCCTGGACACAGGGATTTCATCAAGAACATGATCACTGGTACTTCACAGGCCGACTGCGCCGTGCTGATCGTCGCCGCCGGTACTGGTGAGTTTGAGGCTGGTATCTCAAAGAACGGCCAGACCCGCGAGCACGCGCTGCTCGCCTTCACGCTCGGAGTCAAGCAG…
enolase	Cydia pomonella, Grapholita delineana, Multiquaestia purana, Grapholita packardi, Epinotia sp. Epin putative, Eucosma picrodelta	GQ283686.1; EU032905.1; JQ789536.1; JQ789445.1; JQ789614.1; JQ789503.1; JQ789517.1	CTGGGTCTGTTCCGTGCGGCCGTGCCCTCTGGTGCCTCCACTGGTGTCCATGAGGCTCTGGAGCTCAGAGACAATGTTAAGGGTGAATAYCTAGGCAAGGGCGTGAAGACGGCCGTCAGCAACATCAATGACATCATCGCCCCTGAGCTGCTGAAGCAAAACATTGAAGTCACTGAACAGAAACAGATTGACCAGTTCATGCTGAACTTGGATGGCACTGAGAACAAGTCCAAACTTGGTGCTAACGCCATTCTCGGCGTTTCCCTTGCAGTCGCCAAGGCGGGCGCAGCCAAGAAGGGAGTGCCCCTCTACAAACACTTGGCTGACTTGGCCGGAAACGCTGACATTGTTCTGCCAGTGCCAGCCTTCAATGTTATCAATGGAGGCTCTCACGCTGGC…
alpha-tubulin	Plutella xylostella	Lee D-W, Choi JY, Kim WT, Je YH, Song JT, Chung BK, Boo KS, Koh YH: Mutations of acetylcholinesterase1 contribute to prothiofos-resistance in Plutella xylostella (L.). Biochem Biophys Res Commun 2007, 353:591–7.	not avaiable
