# Supplementary material for: Reference Gene Selection for Quantitative Real-Time PCR Normalization in Larvae of Three Species of Grapholitini (Lepidoptera: Tortricidae)
Source: PLoS One. 2015 Jun 1;10(6):e0129026. doi: 10.1371/journal.pone.0129026 (PMC4450875; doi:10.1371/journal.pone.0129026)
Supplement: S2 Table — (XLSX) [file pone.0129026.s002.xlsx]

## Sheet: Sheet1
Sample ID	Nucleic Acid Conc.	Unit	A260	A280	260/280	260/230	Sample Type	Factor		Nucleic Acid Conc.	Unit	A260	A280	260/280	260/230	Sample Type	Factor
FCM CUT	630	µg/µl	25.157	11.648	2.16	2.24	RNA	40		1423.6	ng/µl	28.472	17.028	1.67	1.79	DNA	50
FCM CUT	838	µg/µl	24.595	11.41	2.16	2.15	RNA	40		1382.4	ng/µl	27.649	16.342	1.69	1.84	DNA	50
FCM CUT	706.7	ng/µl	17.667	8.142	2.17	2.02	RNA	40		1042.4	ng/µl	20.849	12.527	1.66	1.87	DNA	50
LM CUT	649.6	ng/µl	16.241	7.296	2.23	2.35	RNA	40		1330.7	ng/µl	26.615	15.853	1.68	1.76	DNA	50
LM CUT	587.6	ng/µl	14.69	6.805	2.16	1.98	RNA	40		1376.7	ng/µl	27.535	16.273	1.69	1.82	DNA	50
LM CUT	587.6	ng/µl	14.69	6.805	2.16	1.98	RNA	40		1067.6	ng/µl	21.351	12.77	1.67	1.78	DNA	50
CM CUT	814.8	ng/µl	20.37	9.333	2.18	2.24	RNA	40		1152.5	ng/µl	23.051	13.721	1.68	1.79	DNA	50
CM CUT	634.1	ng/µl	15.853	7.241	2.19	2.07	RNA	40		1121.6	ng/µl	22.433	13.412	1.67	1.81	DNA	50
CM CUT	634.1	ng/µl	15.853	7.241	2.19	2.07	RNA	40		1489	ng/µl	29.779	17.525	1.7	1.83	DNA	50
FCM MG	234.6	ng/µl	5.865	2.671	2.2	2.28	RNA	40		1418.4	ng/µl	28.368	16.7	1.7	1.83	DNA	50
FCM MG	489.3	ng/µl	2.233	1.033	2.16	2.09	RNA	40		1318.7	ng/µl	26.374	15.574	1.69	1.81	DNA	50
FCM MG	590.5	ng/µl	2.261	1.05	2.15	2.08	RNA	40		1410	ng/µl	28.201	17.18	1.64	1.7	DNA	50
LM MG	416	ng/µl	1.04	0.486	2.14	2.13	RNA	40		1421.5	ng/µl	28.43	16.699	1.7	1.82	DNA	50
LM MG	302.3	ng/µl	7.557	3.472	2.18	2.22	RNA	40		1353.9	ng/µl	27.077	15.902	1.7	1.8	DNA	50
LM MG	530.8	ng/µl	13.27	6.157	2.16	2.39	RNA	40		1124.4	ng/µl	22.489	13.497	1.67	1.76	DNA	50
CM MG	547.9	ng/µl	13.697	6.253	2.19	2.18	RNA	40		1110.2	ng/µl	22.204	13.162	1.69	1.78	DNA	50
CM MG	371.7	ng/µl	9.292	4.229	2.2	2.31	RNA	40		1071	ng/µl	21.421	12.8	1.67	1.76	DNA	50
CM MG	546.1	ng/µl	13.653	6.272	2.18	2.31	RNA	40		1160.8	ng/µl	23.217	13.744	1.69	1.84	DNA	50
FCMWB	550.6	ng/µl	13.764	6.315	2.18	2.4	RNA	40		1336.7	ng/µl	26.734	15.82	1.69	1.86	DNA	50
FCM WB	617.3	ng/µl	15.433	7.123	2.17	2.32	RNA	40		1225.9	ng/µl	24.518	14.794	1.66	1.82	DNA	50
FCMWB	618.3	ng/µl	15.458	7.154	2.16	2.34	RNA	40		1399.7	ng/µl	27.993	16.683	1.68	1.81	DNA	50
LM WB	853	ng/µl	21.325	9.798	2.18	2.14	RNA	40		1123.3	ng/µl	22.467	13.303	1.69	1.85	DNA	50
LM WB	173.9	ng/µl	4.348	1.959	2.22	2.15	RNA	40		1167.7	ng/µl	23.355	14.023	1.67	1.78	DNA	50
LM WB	138.8	ng/µl	3.47	1.597	2.17	1.98	RNA	40		1374.3	ng/µl	27.486	16.281	1.69	1.81	DNA	50
CM WB	1000.9	ng/µl	25.021	11.511	2.17	1.89	RNA	40		1153.6	ng/µl	23.072	13.643	1.69	1.8	DNA	50
CM WB	694.4	ng/µl	17.36	7.692	2.26	2.21	RNA	40		1195.3	ng/µl	23.906	14.132	1.69	1.8	DNA	50
CM WB	1022.3	ng/µl	25.557	11.487	2.22	2.1	RNA	40		1399.1	ng/µl	27.981	16.608	1.68	1.79	DNA	50
